# Supplementary material for: Exploiting Interdata Relationships in Prostate Cancer Proteomes: Clinical Significance of HO-1 Interactors
Source: Antioxidants (Basel). 2022 Jan 31;11(2):290. doi: 10.3390/antiox11020290 (PMC8868058; doi:10.3390/antiox11020290)
Supplement: Supplementary file 1 [file antioxidants-11-00290-s001.zip]

Archive with 1 entries (1 files):
- antioxidants-1520695-supplementary.pdf
